# Supplementary material for: What are the barriers and facilitators for third sector organisations (non-profits) to evaluate their services? A systematic review
Source: Syst Rev. 2018 Jan 22;7:13. doi: 10.1186/s13643-018-0681-1 (PMC5778760; doi:10.1186/s13643-018-0681-1)
Supplement: Supplementary file 4 — contains the extracted data that is analysed throughout the study. (XLSX 45 kb) [file 13643_2018_681_MOESM3_ESM.xlsx]

## Sheet: Sheet1
Item	Study Aim	Methods (study design/data-collection/analysis)	Population (sample/type of orgs and services/ disciplines)	Results: Barriers	Results: Facilitators	Results: Other	Quality of study
"Accountability in Action? Program evaluation in nonprofit human services agencies." (2000) Richard Hoefer. Journal Article.	To understand how program evaluation is being used by nonprofits to demonstrate their accountability. RQs: • Are evaluations conducted? • Why are evaluations not conducted, and why are they conducted? • Where does funding for the evaluation come from? • Where does the expertise come from to design and implement the evaluation? • What types of evaluations are used? • What designs are used? • What …	Single survey (no follow-up) sent by post. Descriptive analysis. 57 % response rate.	91 (of 160) human service nonprofit agencies from Dallas metropolitan area. All provided services directly to clients. Respondents were either executive directors (89%), or assistant director (3%), or in the category of 'other' (not specified - (8%). Main focus of included orgs was social work. Median income of included orgs were 1 million $.	Lack of financial resources to conduct evaluation (48%). No enough staff resources to conduct evaluation (48%). Funders did not require evaluation (43%). Lack of expertise to conduct evaluation (33%). Lack of resources to hire external evaluators (29 %). No need (benefit) to do evaluation (14%)	Ensuring control (57%). Curiosity (does it work) 51%. Evaluating for commercial reasons (42 %). Evaluating because funders require it (31%).	74% said that their largest programme had been evaluated. 24% said that no evaluation occurs.	Medium
"Impact reporting in the UK charity sector". (2010) Paul Breckell, Kate Harrison, Nicola Robert. Report by Chief Finance Directors' Group.	To explore the current state of impact reporting in the UK charity sector.	Mixed methods. Online surveys, focus-groups, review of reporting of 75 charities. Descriptive analysis.	164 respondents of online survey (unknown out of how many). Bias towards larger charities. 11% had an income over 1£mil and 36% an income over 10£mil. 75 charities were assessed on their website for their impact reporting. These were chosen from the charity market monitor 2009 largest 300 fundraising charities. Focus-groups were with CFDG members - no info on how many. UK context.	Greatest (proclaimed) barriers was the lack of availability of baseline data, identifying outcomes and impact, data-collection and attributing change to an individual organisations. Mismatch between Funders requirements and appropriate goals for a charity is also important. For smaller charities, costs is an essential barrier.	The motivation to understand internal processes	65% found that benefit of impact reporting exceeds the costs. 52% of CFDG survey respondents reported that they were collecting output, outcome and impact information but the external reporting review found that whilst 17% of the charities assessed were reporting on outputs, and 68% were also providing information on outcomes, only 8% were going beyond this to report on impact.	Low
"Application of an organization evaluation capacity self-assessment instrument to different organizations: Similarities and lessons learned" Bourgeios et al 2015. Journal article.	To measure and compare the evaluation capacity in different types of organizations. To understand what factors have an impact on evaluation capacity.	Multiple case study. Interviews following a protocol. 2 interviews with the director general of the nonprofit org. Used a validated instrument for the orgs to self-evaluate their capacity.	Four organisations; a non-profit, a provincial government department and two linked federal government agencies. The nonprofit organisation (which will be the focus of the data extraction) worked with environmental preservation and conservation of natural resources. Canada context.	Low organisational resources (money and staff). No pre-existing system for capturing performance data. Lack of evaluation strategies and planning.			Low
"Monitoring and evaluation in the third sector: meeting accountability and learning needs" (2009). Jean Ellis. Research Report for Charities Evaluation Services.	Investigate the evaluation and monitoring practice in the third sector.	Mixed methods: Online survey (UK context), face-to-face interviews, workshops.	Surveys: 682 responses from third sector practitioners (UK) and 89 from funders. Interviews: 88 national, regional and local third sector orgs. 117 interviews. Mixed characteristics of included charities. Biggest groups were Education/training 39.8 Social care and development 34.3 General charitable purposes 27.8. Over half (59 per cent) were recorded as providing services, such as care or counse…	Time(73%), Money 39%), Skills (35%), Data collection (50%), Deciding on outcomes and impact (39%). Short-term nature of funding and reporting timescales counter-productive. Unrealistic requirements of funders. Poor proportioning of size or orgs and reporting requirements. Lack of systems. lack of integrating evalaution in management.	The motivation to understanding internal processes.	Seventy-nine per cent of the sample said that different information was required by different funders. Survey respondents reported that the increasing amount of commissioning of third sector organisations for public services had compounded this effect.	Medium
"Building capacity in nonprofit human service agencies through organizational assessment during the accreditation process" (2016). Brenda Williams-Gray. Journal article.	Investigate what role, if any, organizational self-assessment in the context of accreditation has on improving capacity for nonprofit human service organizations. This included investigating what factors are most central barriers to evaluation capacity.	Pre-post survey of nonprofit orgs undergoing a quality accreditation. 3 analyses: pretest items that demonstrate variability (of interest to this review), 2) comparison of pretest and post-tests, 3) Comparison between perceptions of change in capacity and accreditation outcomes. The study followed the assessment of organizational capacity (AOC) tool which has 56 items. Descriptive analysis. Capac…	265 nonprofit human and social services organisations from COA. These include child and family services, residential services, behavioural health care, and adult and community services. 61% was community based, 70% had provided services for more than 20 years. 87% provided services to children and families. US context.	lack of clearly measurable goals/objectives/outcomes as part of strategic plan. Lack of information management resources to support collecting, analysing and sharing information across the org. Lack of data-collection instruments and procedures. Lack of review of outcome data. Lack of assessing performance against established benchmarks. Lack of feedback between board and management staff.			Medium
"Assessing Performance: evaluation practices and perspectives in Canada's voluntary sector." (2003) Hall et al. Report developed by the Canadian centre for philanthropy and the Centre for voluntary sector research and development.	5 goals: Assess the evaluation capacity and needs of voluntary organisations. Develop recommendations on how to build evaluation capacity and resources. Create joint voluntary sector-university teams to implement these recommendations. Create local demonstration projects to develop best practices for the application of resources and for connecting community organisations to resources tools and ex…	Mixed methods. Telephone survey. This was informed by preliminary focus groups in 12 communities across Canada. A final consultation meeting took place with expert representative to discuss the findings of the survey.	1965 voluntary orgs and 322 funders. Canadian context. 6 different types of charities: arts and culture, education, health, social services, community benefits and other. Social services was the biggest (25%). Approximately one tenth (9%) of the sample had annual revenues of more than $1.5 million (see Figure 1.2), and more than one half (58%) had revenues of less than $125,000.	Focus groups: Resources to conduct evaluation. Poor requirements by funders. Survey: Lack of money (60%), don’t understand the value of evaluation (25%), Lack of internal capacity (67%). Unclear expectations from funders. Needs: More financial resources (42%), better access to technology (28%), more consistency on the part of funders n the use of terminology (25%), better information on what othe…	Decision by staff or board for internal reasons (73%). Required by funders (11%)	Difficulty in distinguishing between outcomes and outputs.	Medium
"Can community change be measured for an outcomes-based initiative? A comparative case study of the success by 6 initiative." (2006) Minich et al. Journal article.	To investigate a selection of Success by 6 sites to determine the evaluation practice of their activities. E.g. what are the best practices?	Semi-structured interviews with Success by 6 initiatives. Thematic analysis.	27 Success by 6 directors from 24 United Way agencies in a US context. Social services with focus on children.	Poorly defined outcomes. Limited measurement tools. Inadequate funding. Politics of data (schools afraid to share data due to potential consequences).	Partnering with evaluation experts. Working with in-house evaluation teams. Making use of existing (benchmark) data.		Medium
"Challenges and facilitators to building program evaluation capacity among community-based organizations" 2005. Kegeles et al. Journal article.	Understand the barriers and facilitators for CBOs capacity to engage in evaluation. This should then inform the creation of technology materials to help improve evaluation for the Mpowerment Project.	Semi-structured interviews. Grounded theory. Sample done with orgs implementing components of Mpowerment program, and with varying sizes of different geographical spread. CBOs and TA providers were identified by searching the CDC’s National Preven- tion Information Network (NPIN) online database (www.cdcnpin.org)	44 orgs of which 21 were CBOs and aids service orgs, 12 funders and 11 TA (technical assistance) orgs. All CBOs and ASOs were implementing HIV prevention programmes included in Mpowerment project. US context.	Difficulties conceptualising and designing evaluation (71%). Difficulties developing and using evaluation tools (71%). Difficulties collecting or analysing evaluation data (33%). Challenges in staffing (expertise) (66%). Funding issues (14%). Negative attitude to evaluation (19%).	Funders requirements (28%). Motivation to understand impact of services (33%). Range in skills (9%).	smaller organisations struggled more to do evaluation	Medium
"Evaluation and Evaluative Rigor in the Nonprofit Sector" 2016. Mitchell and Berlan. Journal article.	To understand what factors may improve or impede evaluation of TSOs more generally and evaluative rigor more specifically.	National survey of 501(c)3 sent to a random sample of 5,000 of TSOs registered with the national center for charitable statistics (response rate 7%). Descriptive and regression analysis.	311 US nonprofits. Not specified what type.	(hierarchical) Insufficient time. Insufficient money. Measurement difficulties. Data-collection or data quality problems. Technical challenges. Inadequate knowledge and expertise. Software challenges. Program complexity. Lack of funder requirements.	(Hierarchical)Desire to understand or improve program effectiveness. Legitimacy. Funding availability. Clarity or specificity of goals. Information/data availability. Key staff member. Importance to donors. Requirements from the board. Requirement from funders. Requirements from management. Internal stakeholder buy-in. Amenability of programs to simple evaluation methods Personal interest Technol…	Specifically, evaluation appears to be most rigorous when (1) evaluation is a priority, (2) a supportive orga- nizational culture exists, (3) evaluation is required by management rather than funders, (4) measurement is not difficult, (5) evaluation is not primarily motivated by personal interest, and (6) evaluation is likely to reveal success. Generally, results suggest that internally motivated …	Medium
"Evaluation Capacity and Nonprofit Organizations Is the Glass Half-Empty or Half-Full?" 2010. Carman and Fredericks. Journal article.	To what extent do nonprofit organizations actually need help with evaluation? And, if so, what types of assistance do they need? To answer these questions, we conducted a mail survey of nonprofit organizations, and then gathered more detailed information through follow-up interviews with nonprofit executives.	Mixed methods: survey and follow-up interviews. Orgs were sampled through the National Center for Charitable Statistics. The sampling frame was dividing into 3 lists: (a) organizations provid- ing social services (, (b) organizations providing services to people with physical or developmental disabilities, (c) organizations providing housing and community devel- opment services. 26 follow-up inte…	Orgs delivered services within human service fields, social services, physical or developmental disabilities,, and housing and community development. US context. The sample was stratified according to size to represent the full population and 340 non-profits received a survey. Of the 189 completed surveys, 78% were completed by the executive director. The remaining surveys were completed by the a…	(Hierarchical). Not enough time Not enough funding Not enough evaluation expertise Not enough staff Not enough trained staff Lack of affordable technical assistance Data collection issues Lack of available technical assistance Computer software problems Lack of support from funders Funders requiring the reporting of irrelevant information Staff resistance to data collection Problems with evaluati…		by using cluster analysis and disaggregating the data, we were able to identify sub- groups of nonprofit organizations that reported similar patterns of challenges associated with eva- luation, which were not revealed by running multiple, but discrete, binary and multivariate analyses. Identifying the clusters of nonprofit organizations highlights the fact that all nonprofit organizations are not…	High
"EXPECTATIONS AND CAPACITY OF PERFORMANCE MEASUREMENT IN NGOs IN THE DEVELOPMENT CONTEXT" 2013. Newcomer et al. Journal article.	4 study aims: 1. What is current practice in performance reporting? 2. What are the primary challenges that providers face in measuring performance? 3. What is the current practice in use of performance data by the service providers? 4. What sorts of changes do service providers recommend to increase the usefulness and internal learning supported by performance measurement?	Case studies, which were analysed through in-depth structured interviews. Sampling of both NGOs and funders. NGOs had to receive international aid to be interviewed.	Development context (Egypt and Columbia). Orgs providing services to disadvantaged children. 12 NGOs (6 in each country).	Columbia: Measurement Data processing Data analysis Sometimes, data quality and verification techniques Gap between measurement for reporting and ability to use the information for evaluation and performance improvements. EGYPT: As NGOs interviewed all deal with international donors, they are required to report outputs and outcomes. Occasional micro-management by donors. Lack of clarity concernin…		Builds on the findings to make recommendations to funders to facilitate better learning of NGOs	Medium
"Performance Measurement Challenges in Nonprofit Human Service Organizations" 2014. Carnochan et al. Journal article	Investigate the components of an effective performance measurement culture.	Phase 3 of a larger project (the performance measurement project). This phase is about understanding in-depth experiences of orgs working with children and families in evaluating their performance. Interviews, focus groups and review of archival records. Case-study approach - trying to go from the specific to the general. The sampling was done through the Performance Measurement Project, which is…	4 medium to large nonprofits providing services to children and families. 16 senior managers (oversight of multiple service programs or a division of the agency), 12 program managers (over- sight of a single program or a service site), 4 supervisors (oversight of a unit within a service program), and 14 line staff (e.g., case managers, intake specialists). US context.	Challenges in Defining Client Outcomes: complexity of client progress, aggregate versus case-specific data, lack of systematic processes, responding to funders mandates. Issues in Designing and Utilizing Data Systems for Performance Measurement: people and processes (e.g. resistance from staff), underutilization of systems (dont know how to use it or dont have licenses), system integration (hard …	Incorporate user perspectives (especially in the design of eval systems), ensure appropriate access to data systems, Support and train people, rethink staff roles in relationship to technology (make sure they understand how and why they use the eval system).		High
"The evaluation practices of US international NGOs" 2012. Kang et al. Journal article.	The study addressed how US INGOs conduct their evaluations, including: overall characteristics of their evaluation practices; their perceived evaluation purposes; the dissemination of results; difficulties in evaluation; and strategies to overcome challenges.	Survey of 38 US NGOs. Orgs were sampled through the membership list of InterAction. 150 met eligibility criteria, but only recruited 38.	38 INGO which are located in the US. Almost half had total annual expenditures of US$50 million or more. Over one-third of the INGOs operated an international programme having over US$5 million in annual expenditures, while another third spent less than US$1 million on their largest international programme.	Lack of resources available to conduct sound evaluations (insufficient funding to complete evaluation, lack of skill and expertise, too few staff-members available for monitoring and evaluation, lack of train- ing for consistent and accurate evaluation, and limited time). Difficulty in finding valid measurement schemes for outcomes and impacts. Difficulty in motivating staff to engage and priorit…	Sufficient resources, involvement of relevant communities, better evaluation tools.		Medium
"The impact of performance measurement in the voluntary sector: Identification of contextual and processual factors" 2007. Moxham. Journal article.	Three research questions: Which of the business, public and voluntary sector models discussed in the literature review are adopted by the voluntary sector? How are public sector accountability requirements met by voluntary organisations? What are the implications of measuring performance on the development, use and impact of measurement systems in VCOs?	Four case study with micro charities. Interviews with organisational managers. Follow-up interviews and document collection and site observation. First level coding.	UK context (Manchester). Micro-voluntary organisations that all receive public funding. Orgs defined as community association (1), black and minority ethnic orgs (3). Social services.	Funding insecurity (which lead to focus on short term outcomes. Confidentiality. Terminology used to define performance. Lack of clear measures. Resource constraints.			Low
"Making an impact: impact measurement among charities and social enterprises in the UK." 2012. Ogain et al. Report.	Aims to investigate current impact evaluation practices of the third sector and the pros and cons of measuring impact.	Surveys. Sample drawn from the Charity Commission register, the Office of the Scottish Charity Regulator’s (OSCR) Scottish Charity Register, and information on Northern Irish charities drawn from the Northern Ireland Council for Voluntary Action’s database of pre-registration charities. 24% response rate.	1,000 telephone interviews. Only charities with an income of 10,000 and over representing those with an income over 100,000. UK context. Most orgs worked with children/young people, elderly/old people, people with disabilities, people of a particular ethnic or racial origin, the general public, other defined groups.	Not have the funding or resources (71%). Not having the right skills and expertise to measure impact (61%). Not knowing how to measure (53%). Not knowing what to measure (50%). Funders asking you to report on meaningless indicators. Not knowing how to analyse the data. Not having staff who think you can measure your impact. Not having staff who believe in the importance of impact measurement. Imp…	More financial support. How to develop measurement goals. Discussions with similar orgs. Help from experts. How to analyse data. Off the shelf tools. Including impact in business planning. Understanding our main outcomes.	evaluation varies over size	Medium
"State of evaluation 2012: evaluation practice and capacity in the nonprofit sector.". Morariu et al. Innovation network. Report.	Investigate the state of nonprofit evaluation practice in the US.	Surveys. No explanation of what kind of survey of sampling technique.	US context. 535 orgs spread from all over the US that was sampled through the IRS register. Most of the people answering the surveys were executive staff, (84%). Most of the orgs focused on the local level (59%). The study had a bias towards bigger organisations.	Limited staff time (n=416) Insufficient financial resources (n=406) Limited staff expertise in evaluation (n=398) Knowing where or how to find an external evaluator (n=277) Insufficient support from organization leadership (n=367) Funders asking you to report on the wrong data (n=315) Not having staff who believe in the importance of evaluation (n=363)		more than two-thirds of organizations do not have the promising capacities and behaviors in place to meaningfully engage in evaluation. And 47% of organizations with annual budgets greater than $5 million did not have at least one full-time employee dedicated to evaluation.	low
"The State of Nonprofit Data" 2012. Andrei et al. Report. NTEN	The study set out to measure the state of data among nonprofits and learn just how organizations are using these metrics to grow and succeed.	Surveys. Focus groups at the end of the study.	US context (surveys sent to Texas, Kentucky, Pennsylvania, North Carolina and Connecticut). 398 participants.	Issues related to collecting and working with data (27 percent of responses). Lack of expertise (24 percent of responses) Issues of time and prioritization (22 percent of responses). Challenges with technology (23 percent). Money (6%)		smaller organisations struggled more to do evaluation	Low
"The role of funders in driving nonprofit performance measurement and use in strategic management." Thomson. 2011. Journal article.	Four research questions: To what extent have funders' reporting requirements affected the extent of performance measurement and outcome measurement within nonprofits? Has the pressure from funders to increase performance measurement and outcome measurement led organisations to integrate measures into strategic management? What factors, other than funders' reporting requirement, drive and inhibit …	Case studies of 18 nonprofits that participated in Detroit's NOF programme. The nonprofits were selected based on their length of operation (in operation for at least 10 years), type of service (entire set had to represent a range of services), and reputation for being well run. Interviews were conducted. Draws on personal experience of the author.	18 non profits that worked with low and moderate income populations. They operated programs in nine broad service areas, and most of them provided more than one major service.5 Youth education, training, or counselling accounted for 19% of services. Adult education/training, community development, elderly independence services, and youth recreation ac- counted for 13% of services each.6 Employmen…	Resources. Information/technology (basic data; tools and systems to collect, aggregate, analyze, and report data; and knowledge of how to use these tools and data effectively in decision-making). Criticality of measurement (considering the services, it is then essential with evaluation?)	Information/technology (basic data; tools and systems to collect, aggregate, analyze, and report data; and knowledge of how to use these tools and data effectively in decision-making). Criticality of measurement (considering the services, it is then essential with evaluation?)		Medium
"Using Evaluability Assessment and Evaluation Capacity-building to Strengthen Community-based Prevention Initiatives" 2012. Akintobi et al, Journal article.	Report the process of community-campus engagement in an initiative developed to understand and build evaluation capacities of promising community-based organizations.	Several steps. Step 1: semi-structured interviews. Step 2: development of logic models. Step 3: site visits to assess evaluability assessment. Step 4: use EA results to build evaluation capacity content for subsequent implementation. Three-partner collaboration of MSM PRC, Pfizer initiative, Pfizer grantees.	Community-based organisations. Pfizer Grantees. Type and number of orgs is unclear. 24 small to medium sized cbo's.	Development of measurable change objectives. Selection/ revision of methods and tools to measure process and desired outcomes. Data collection, storage and analysis. Organisational and staff resources.	data entry training, logic model training, and qualitative training		Low
"Evaluation of Community-Based Health Projects: The Healthy Tomorrows Experience" Ruch-Ross et al. 2008. Journal article.	To examine the capacity of community-based organi- zations to conduct project evaluations and the impact of the evaluation process on project outcome	Surveys. Included orgs are the Healthy tomorrows partnership for children programme. Descriptive analysis.	Orgs of the Healthy Tomorrow programme. Community-based organisations. 126 Reponses (of 149). US context and Columbia, Guam and Puerto Rico. Both urban and rural. Projects have addressed issues such as access to health care, mental health assessment, access to dental care, obesity prevention, asthma care, and a myriad of other topics (not full specification).	Lack of money. Staff resources not available for tasks. Scale was excessive for modest program, Lack of evaluation expertise. Staff turnover. Data problems. Lack of cooperation.		Recommends better support to CBOs.	Medium
"Evaluation Barriers and Facilitators Among Community-Based HIV Prevention Programs". 2002. Napp et al. Journal article.	Understand factors that operate as barriers and facilitators to the evaluation of CBOs.	Interviews. The interviews were informed by reviewing materials from recently funded CDC projects. Meotropolitan areas with less than 500,000 were excluded. Cities with population above 4 million were excluded. CBO's identified by the health department as having high levels of evaluation activity and sophistication because these organizations were relatively rare in the other cities selected for …	61 interviews with US CBOs working with HIV prevention across 8 cities in the US. All CBO's CBO's were funded by the Center for Disease Control and Prevention. Respondents included executive directors, program mangers, in-house evaluators, and service providers. Also interviewed were staff from nine state and local health departments and 28 technical assistance providers who work with CDC-funded …	Staff perception (support), Availability of funding, data-collection, data validity, data utility (usefulness), technical assistance, compromise between evaluation and service delivery, effects on funding (if results are not good, funding avail goes down), staff skills, tools and technology, expectationas of the funding agency.	The same as barriers.		High
State of Evaluation 2010. The Innovation Network. Ehren Reed and Johanna Morariu. 2010. Report	Investigate the state of nonprofit evaluation practice in the US.	Survey sent to a random sample of registered US charities of 36,098 charities - response rate of 3%. Descriptive analysis.	1072 registered public charities in the US. They compared the sample to a representative one, which found that they had a bias towards bigger charities. Biigest group was human services (25%).	Limited staff time (71%) Insufficient financial resources (48%) Limited staff expertise in evaluation (35%) Insufficient support from organization leadership (12%)		Evaluation is the second lowest organizational priority— only more important than research.	Medium
State of Evaluation 2016. Morariu, Johanna Athanasiades, Katherine Pankaj, Veena Grodzicki, Deborah. The Innovation Network. Report.	Investigate the state of nonprofit evaluation practice in the US.	Surveys sent to national random sample of 37,440 US charities. Descriptive analysis.	1,125 US based charities. Response rate of 3 %. The included charities had a bias towards being bigger than the average. Does not specify types of included charities.	Limited staff time (79 %). Insufficient financial resources 52%. Limited staff knowledge to conduct evaluation (48%). Staff resistance to evaluation (25%). Stakeholders being resistant to data-collection. Insufficnet support from organisational leadership (13%). Not knowing where or how to find an external evaluator (12%). Disagreements related to data between your organization and a funder (8%).	Support from organisational leadership (77%). Sufficient staff knowledge and expertise to conduct evaluation (69%). Organisational culture in support of evaluation (67%). Staff dedicated to evaluation tasks (50%). Funder support for evaluation (36%). Sufficient funding (34%). Working with an external evaluator (26 %).		Medium
An evaluation of the Big Lottery Funds monitoring and evaluation policy for grant holders. Big Lottery Fund 2013. Report.	Understand the drivers and barriers to effective monitoring and evaluation and the organisations understanding of those concepts.	Mixed methods (focus-groups, telephone interviews and surveys), but the main method was survey. Qualitative methods were employed to inform and validate the survey. The survey was sent 1497 grant holders.	404 responses from TSOs. Most respondents had received 'medium' grants. What type of orgs were they? Most orgs were from the Reaching Communities and Scotland Investing in Communities progammes. UK context.	It diverts time and resource from delivery (44%). Differing requirements from different funders (35%). Lack of funding (34%). Requirements from funders which are not useful or meaningful (13%). Lack of knowledge in how to analyse data (13%). Lack of awareness of the tools or indicators to be used (13%). It is not a priority for staff (11%). It interferes with detracts from client relationships (1…	To demonstrate the work's results (74%). Accountability to funders (72%). To improve targeting of beneficiaries (46%). To identify new approaches (42%). To help develop a culture of reflection and analysis (41%). It is embedded in the everyday practice of the or (41%). To improve targeting/allocation of resources (41%). To inform internal learning (32 %). Accountability to our board (20%). To inf…	25% reported that there are no barriers.	Medium
